# Supplementary material for: Diet and Oral Squamous Cell Carcinoma: A Scoping Review
Source: Int J Environ Res Public Health. 2024 Sep 10;21(9):1199. doi: 10.3390/ijerph21091199 (PMC11431716; doi:10.3390/ijerph21091199)
Supplement: Supplementary file 1 [file ijerph-21-01199-s001.zip]

Archive with 1 entries (1 files):
- ijerph-3169270-supplementary.pdf
